# Supplementary material for: A novel SNP assay reveals increased genetic variability and abundance following translocations to a remnant Allegheny woodrat population
Source: BMC Ecol Evol. 2022 Nov 24;22:137. doi: 10.1186/s12862-022-02083-w (PMC9686018; doi:10.1186/s12862-022-02083-w)
Supplement: Supplementary file 1 — Additional file 1: Microsatellite genotypes of woodrats sampled in 2009, 2011 and 2012 in the Palisades, NJ. The spreadsheets labeled “Raw Data” and “data GenAlEx” include the genotypes for twenty-eight individuals genotyped at 11 microsatellite loci. These individuals had relatively low genetic variability, as indicated by number of alleles (spreadsheets AFP and AGL), observed heterozygosity and expected heterozygosity (spreadsheet HFP). [file 12862_2022_2083_MOESM1_ESM.xlsx]

## Sheet: Raw Data
		8	Nma 08			Nma 10			Nma 11			Nma 04			Nma 06			Nma 12			Nma 05			Nma 09		Nma 15			Nma 01			Nma 02			Nma 14
Year_collected	Capture Trap Site	Sample Name	Allele 1	Allele 2	het8	Allele 1	Allele 2	het10	Allele 1	Allele 2	het11	Allele 1	Allele 2	het4	Allele 1	Allele 2	het6	Allele 1	Allele 2	het12	Allele 1	Allele 2	het5	Allele 1	Allele 2	Allele 1	Allele 2	het15	Allele 1	Allele 2	het1	Allele 1	Allele 2	het2	Allele 1	Allele 2	het14	het#	het%
2009	G-5	NJ1	126	130	1	212	216	1	158	158	0	156	156	0	216	218	1	117	117	0	227	228	1	189	189	125	125	0	316	316	0	201	201	0	151	157	1	5	0.454545
2009	C-1	NJ2	126	126	0	212	212	0	158	158	0	148	148	0	216	218	1	117	117	0	227	228	1	189	189	123	125	1	316	316	0	201	201	0	151	151	0	3	0.272727
2009	C-5	NJ3	126	126	0	212	216	1	158	158	0	148	148	0	218	218	0	117	117	0	227	227	0	189	189	125	125	0	316	316	0	201	201	0	151	157	1	2	0.181818
2009	F-3	NJ4	126	128	1	212	216	1	158	158	0	148	156	1	216	218	1	117	117	0	228	228	0	189	189	125	125	0	316	316	0	201	201	0	151	151	0	4	0.363636
2009	F-1	NJ5	126	126	0	216	216	0	158	158	0	148	148	0	216	218	1	117	117	0	227	228	1	189	189	121	123	1	316	316	0	201	201	0	151	151	0	3	0.272727
2009	D-3	NJ6	126	126	0	212	212	0	158	158	0	148	156	1	216	218	1	117	117	0	227	228	1	189	189	121	125	1	316	316	0	201	201	0	157	157	0	4	0.363636
2009	A/B-9	NJ7	126	126	0	212	212	0	158	158	0	148	148	0	216	218	1	117	117	0	227	228	1	189	189	125	125	0	316	316	0	201	201	0	157	157	0	2	0.181818
2009	AB-4	NJ8	126	128	1	212	216	1	158	158	0	156	156	0	216	216	0	117	117	0	228	228	0	189	189	125	125	0	316	316	0	201	201	0	151	151	0	2	0.181818
2009	G-1	NJ9	128	128	0	216	216	0	158	158	0	148	148	0	216	216	0	117	117	0	228	228	0	189	189	121	121	0	316	316	0	201	201	0	151	151	0	0	0
2011	C-4	NJ-10	126	126	0	212	212	0	158	158	0	148	158	1	216	218	1	117	117	0	227	228	1	189	189	125	125	0	316	316	0	201	201	0	151	157	1	4	0.363636
2011	C-5	NJ-11	126	128	1	212	216	1	158	158	0	148	158	1	216	218	1	117	117	0	227	228	1	189	189	123	125	1	316	316	0	201	201	0	151	157	1	7	0.636364
2011	G-5	NJ-12	126	128	1	212	212	0	158	158	0	148	156	1	216	216	0	117	117	0	227	228	1	189	189	123	125	1	316	316	0	201	201	0	157	157	0	4	0.363636
2011	F-1	NJ-13	128	128	0	212	212	0	158	158	0	148	156	1	216	216	0	117	117	0	227	228	1	189	189	125	125	0	316	316	0	201	201	0	151	157	1	3	0.272727
2011	F-8	NJ-14	128	128	0	212	216	1	158	158	0	148	156	1	216	216	0	117	117	0	227	228	1	189	189	125	125	0	316	316	0	201	201	0	151	151	0	3	0.272727
2011	D-5	NJ-15	128	128	0	212	212	0	158	158	0	148	148	0	216	216	0	117	117	0	227	228	1	189	189	125	125	0	316	316	0	201	201	0	151	151	0	1	0.0909091
2011	A/B-3	NJ-16	126	128	1	212	216	1	158	158	0	148	156	1	216	218	1	117	117	0	228	228	0	189	189	123	125	1	316	316	0	201	201	0	151	151	0	5	0.454545
2011	A/B-6	NJ-17	126	128	1	216	216	0	158	158	0	148	156	1	218	218	0	117	117	0	228	228	0	189	189	123	125	1	316	316	0	201	201	0	151	151	0	3	0.272727
2011	A/B-6	NJ-18	126	128	1	216	216	0	158	158	0	148	156	1	216	218	1	117	117	0	228	228	0	189	189	125	125	0	316	316	0	201	201	0	151	151	0	3	0.272727
2011	F-2	NJ-19	126	128	1	212	216	1	158	158	0	148	156	1	216	216	0	117	117	0	228	228	0	189	189	125	125	0	316	316	0	201	201	0	151	151	0	3	0.272727
2011	G-8	NJ-20	128	128	0	212	212	0	158	158	0	148	156	1	216	218	1	117	117	0	228	228	0	189	189	123	123	0	316	316	0	201	201	0	157	157	0	2	0.181818
2011	A/B-7	NJ-21	126	128	1	216	216	0	158	158	0	148	156	1	216	218	1	117	117	0	228	228	0	189	189	125	125	0	316	316	0	201	201	0	151	151	0	3	0.272727
2011	A/B-10	NJ-22	128	128	0	216	216	0	158	158	0	148	148	0	216	218	1	117	117	0	228	228	0	189	189	125	125	0	316	316	0	201	201	0	151	151	0	1	0.0909091
2011	C-4	NJ-23	126	126	0	212	216	1	158	158	0	148	156	1	218	218	0	117	117	0	227	228	1	189	189	125	125	0	316	316	0	201	201	0	151	151	0	3	0.272727
2012	D-1	NJ 12-1	126	128	1	212	212	0	158	158	0	148	148	0	216	216	0	117	117	0	228	228	0	189	189	123	125	1	316	316	0	201	201	0	157	157	0	2	0.181818
2012	A/B-10	NJ 12-2	126	128	1	212	216	1	158	158	0	148	156	1	216	218	1	117	117	0	227	228	1	189	189	123	125	1	316	316	0	201	201	0	157	157	0	6	0.545455
2012	C-4	NJ 12-3	126	126	0	212	216	1	158	158	0	148	156	1	218	218	0	117	117	0	227	228	1	189	189	125	125	0	316	316	0	201	201	0	157	157	0	3	0.272727
2012	G-9	NJ 12-4	126	128	1	212	216	1	158	158	0	148	156	1	216	216	0	117	117	0	228	228	0	189	189	125	125	0	316	316	0	201	201	0	157	157	0	3	0.272727
2012	C-6	NJ 12-5	126	128	1	212	212	0	158	158	0	148	156	1	216	216	0	117	117	0	227	228	1	189	189	123	125	1	316	316	0	201	201	0	151	151	0	4	0.363636
																																							0.285714
		Heterozygosity	0.285714
		Allelic Richness	1.90909

## Sheet: data GenAlEx
11	28	1	28
Sample Name	Year_collected	Nma08_1	Nma08_2	Nma10_1	Nma10_2	Nma11_1	Nma11_2	Nma04_1	Nma04_2	Nma06_1	Nma06_2	Nma12_1	Nma12_2	Nma05_1	Nma05_2	Nma15_1	Nma15_2	Nma01_1	Nma01_2	Nma02_1	Nma02_2	Nma14_01	Nma14_02	het#	het%
NJ1	2009	126	130	212	216	158	158	156	156	216	218	117	117	227	228	125	125	316	316	201	201	151	157	5	0.454545
NJ2	2009	126	126	212	212	158	158	148	148	216	218	117	117	227	228	123	125	316	316	201	201	151	151	3	0.272727
NJ3	2009	126	126	212	216	158	158	148	148	218	218	117	117	227	227	125	125	316	316	201	201	151	157	2	0.181818
NJ4	2009	126	128	212	216	158	158	148	156	216	218	117	117	228	228	125	125	316	316	201	201	151	151	4	0.363636
NJ5	2009	126	126	216	216	158	158	148	148	216	218	117	117	227	228	121	123	316	316	201	201	151	151	3	0.272727
NJ6	2009	126	126	212	212	158	158	148	156	216	218	117	117	227	228	121	125	316	316	201	201	157	157	4	0.363636
NJ7	2009	126	126	212	212	158	158	148	148	216	218	117	117	227	228	125	125	316	316	201	201	157	157	2	0.181818
NJ8	2009	126	128	212	216	158	158	156	156	216	216	117	117	228	228	125	125	316	316	201	201	151	151	2	0.181818
NJ9	2009	128	128	216	216	158	158	148	148	216	216	117	117	228	228	121	121	316	316	201	201	151	151	0	0
NJ-10	2011	126	126	212	212	158	158	148	158	216	218	117	117	227	228	125	125	316	316	201	201	151	157	4	0.363636
NJ-11	2011	126	128	212	216	158	158	148	158	216	218	117	117	227	228	123	125	316	316	201	201	151	157	7	0.636364
NJ-12	2011	126	128	212	212	158	158	148	156	216	216	117	117	227	228	123	125	316	316	201	201	157	157	4	0.363636
NJ-13	2011	128	128	212	212	158	158	148	156	216	216	117	117	227	228	125	125	316	316	201	201	151	157	3	0.272727
NJ-14	2011	128	128	212	216	158	158	148	156	216	216	117	117	227	228	125	125	316	316	201	201	151	151	3	0.272727
NJ-15	2011	128	128	212	212	158	158	148	148	216	216	117	117	227	228	125	125	316	316	201	201	151	151	1	0.0909091
NJ-16	2011	126	128	212	216	158	158	148	156	216	218	117	117	228	228	123	125	316	316	201	201	151	151	5	0.454545
NJ-17	2011	126	128	216	216	158	158	148	156	218	218	117	117	228	228	123	125	316	316	201	201	151	151	3	0.272727
NJ-18	2011	126	128	216	216	158	158	148	156	216	218	117	117	228	228	125	125	316	316	201	201	151	151	3	0.272727
NJ-19	2011	126	128	212	216	158	158	148	156	216	216	117	117	228	228	125	125	316	316	201	201	151	151	3	0.272727
NJ-20	2011	128	128	212	212	158	158	148	156	216	218	117	117	228	228	123	123	316	316	201	201	157	157	2	0.181818
NJ-21	2011	126	128	216	216	158	158	148	156	216	218	117	117	228	228	125	125	316	316	201	201	151	151	3	0.272727
NJ-22	2011	128	128	216	216	158	158	148	148	216	218	117	117	228	228	125	125	316	316	201	201	151	151	1	0.0909091
NJ-23	2011	126	126	212	216	158	158	148	156	218	218	117	117	227	228	125	125	316	316	201	201	151	151	3	0.272727
NJ 12-1	2012	126	128	212	212	158	158	148	148	216	216	117	117	228	228	123	125	316	316	201	201	157	157	2	0.181818
NJ 12-2	2012	126	128	212	216	158	158	148	156	216	218	117	117	227	228	123	125	316	316	201	201	157	157	6	0.545455
NJ 12-3	2012	126	126	212	216	158	158	148	156	218	218	117	117	227	228	125	125	316	316	201	201	157	157	3	0.272727
NJ 12-4	2012	126	128	212	216	158	158	148	156	216	216	117	117	228	228	125	125	316	316	201	201	157	157	3	0.272727
NJ 12-5	2012	126	128	212	212	158	158	148	156	216	216	117	117	227	228	123	125	316	316	201	201	151	151	4	0.363636
																									0.285714
Heterozygosity		0.285714
Allelic Richness		1.90909

## Sheet: AFP
Allele Frequencies by Population for Codominant Data
Data Sheet	Sheet1
Data Title
No. Loci	11
No. Samples	28
No. Pops.	1
Allele Frequencies and Sample Size by Populations
Locus	Allele/n	Pop1
Nma08_1	N	28
	126	0.53571
	128	0.44643
	130	0.01786
Nma10_1	N	28
	212	0.57143
	216	0.42857
Nma11_1	N	28
	158	1
Nma04_1	N	28
	148	0.60714
	156	0.35714
	158	0.03571
Nma06_1	N	28
	216	0.60714
	218	0.39286
Nma12_1	N	28
	117	1
Nma05_1	N	28
	227	0.30357
	228	0.69643
Nma15_1	N	28
	121	0.07143
	123	0.19643
	125	0.73214
Nma01_1	N	28
	316	1
Nma02_1	N	28
	201	1
Nma14_01	N	28
	151	0.625
	157	0.375

## Sheet: AGL
Allele Frequencies by Population with Graph over Loci for Codominant Data
Data Sheet	Sheet1
Data Title
No. Loci	11
No. Samples	28
No. Pops.	1
Allele Frequencies by Populations
Locus	Allele	Pop1
Nma08_1	126	0.53571
	128	0.44643
	130	0.01786
Nma10_1	212	0.57143
	216	0.42857
Nma11_1	158	1
Nma04_1	148	0.60714
	156	0.35714
	158	0.03571
Nma06_1	216	0.60714
	218	0.39286
Nma12_1	117	1
Nma05_1	227	0.30357
	228	0.69643
Nma15_1	121	0.07143
	123	0.19643
	125	0.73214
Nma01_1	316	1
Nma02_1	201	1
Nma14_01	151	0.625
	157	0.375

## Sheet: HFP
Heterozygosity, Fstatistics and Polymorphism by Population for Codominant Data
Data Sheet	Sheet1
Data Title
No. Loci	11
No. Samples	28
No. Pops.	1
Sample Size, No. Alleles, No. Effective Alleles, Information Index, Observed Heterozygosity, Expected and Unbiased Expected Heterozygosity, and Fixation Index
Pop	Locus	N	Na	Ne	I	Ho	He	uHe	F
Pop1	Nma08_1	28	3	2.05505	0.766284	0.5	0.513393	0.522727	0.026087
	Nma10_1	28	2	1.96	0.682908	0.428571	0.489796	0.498701	0.125
	Nma11_1	28	1	1	0	0	0	0	#N/A
	Nma04_1	28	3	2.01026	0.789687	0.642857	0.502551	0.511688	-0.279188
	Nma06_1	28	2	1.9122	0.670009	0.5	0.477041	0.485714	-0.0481283
	Nma12_1	28	1	1	0	0	0	0	#N/A
	Nma05_1	28	2	1.7326	0.61386	0.535714	0.422832	0.430519	-0.266968
	Nma15_1	28	3	1.72497	0.73645	0.357143	0.420281	0.427922	0.150228
	Nma01_1	28	1	1	0	0	0	0	#N/A
	Nma02_1	28	1	1	0	0	0	0	#N/A
	Nma14_01	28	2	1.88235	0.661563	0.178571	0.46875	0.477273	0.619048
Mean and SE over Loci for each Pop
Pop		N	Na	Ne	I	Ho	He	uHe	F
Pop1	Mean	28	1.90909	1.57067	0.447342	0.285714	0.299513	0.304959	0.0465825
	SE	0	0.250619	0.139672	0.107942	0.0765986	0.0721084	0.0734195	0.0919847
Percentage of Polymorphic Loci
Population	%P
Pop1	0.636364
Na = No. of Different Alleles
Ne = No. of Effective Alleles = 1 / (Sum pi^2)
I = Shannon's Information Index = -1* Sum (pi * Ln (pi))
Ho = Observed Heterozygosity = No. of Hets / N
He = Expected Heterozygosity = 1 - Sum pi^2
uHe = Unbiased Expected Heterozygosity = (2N / (2N-1)) * He
F = Fixation Index = (He - Ho) / He = 1 - (Ho / He)
Where pi is the frequency of the ith allele for the population & Sum pi^2 is the sum of the squared population allele frequencies.

## Sheet: Legend
Supplementary File 1.xlsx: Supplementary File 1. Microsatellite genotypes of woodrats sampled in 2009, 2011 and 2012 in the Palisades, NJ. The spreadsheets labeled “Raw Data” and “data GenAlEx” include the genotypes for twenty-eight individuals genotyped at 11 microsatellite loci. These individuals had relatively low genetic variability, as indicated by number of alleles (spreadsheets AFP and AGL…
