# Supplementary material for: A novel SNP assay reveals increased genetic variability and abundance following translocations to a remnant Allegheny woodrat population
Source: BMC Ecol Evol. 2022 Nov 24;22:137. doi: 10.1186/s12862-022-02083-w (PMC9686018; doi:10.1186/s12862-022-02083-w)
Supplement: Supplementary file 3 — Additional file 3: SNP genotypes of woodrats sampled in Indiana, New Jersey, Ohio and Pennsylvania. The spreadsheet labeled “Raw Data” includes the genotypes for 318 individuals genotyped at 134 SNP loci. [file 12862_2022_2083_MOESM3_ESM.xlsx]

## Sheet: raw data
Name	Site	X8640341_90952_Neutral_1	X8640341_90952_Neutral_2	X8222236_4414_Nonsyn_1	X8222236_4414_Nonsyn_2	X8328225_5893_Nonsyn_1	X8328225_5893_Nonsyn_2	X8336413_37383_Nonsyn_1	X8336413_37383_Nonsyn_2	X8342086_5963_Nonsyn_1	X8342086_5963_Nonsyn_2	X8416509_2814_Nonsyn_1	X8416509_2814_Nonsyn_2	X8424743_11982_Nonsyn_1	X8424743_11982_Nonsyn_2	X8433299_48114_Nonsyn_1	X8433299_48114_Nonsyn_2	X8452603_10416_Nonsyn_1	X8452603_10416_Nonsyn_2	X8467024_5095_Nonsyn_1	X8467024_5095_Nonsyn_2	X8467784_13534_Nonsyn_1	X8467784_13534_Nonsyn_2	X8468710_18135_Nonsyn_1	X8468710_18135_Nonsyn_2	X8472279_1384_Nonsyn_1	X8472279_1384_Nonsyn_2	X8492707_2712_Nonsyn_1	X8492707_2712_Nonsyn_2	X8495226_14471_Nonsyn_1	X8495226_14471_Nonsyn_2	X8495767_10901_Nonsyn_1	X8495767_10901_Nonsyn_2	X8506306_13042_Nonsyn_1	X8506306_13042_Nonsyn_2	X8508102_28019_Nonsyn_1	X8508102_28019_Nonsyn_2	X8524752_11465_Nonsyn_1	X8524752_11465_Nonsyn_2	X8534839_22608_Nonsyn_1	X8534839_22608_Nonsyn_2	X8535051_5817_Nonsyn_1	X8535051_5817_Nonsyn_2	X8559980_4361_Nonsyn_1	X8559980_4361_Nonsyn_2	X8565803_5317_Nonsyn_1	X8565803_5317_Nonsyn_2	X8567328_18968_Nonsyn_1	X8567328_18968_Nonsyn_2
NJ031	NJ	1	1	3	3	3	3	2	2	2	2	2	2	2	2	3	3	3	3	3	3	2	2	2	2	3	3	2	2	3	3	3	3	4	4	3	3	3	3	2	2	4	4	2	4	1	1	4	4
NJ04	NJ	1	1	3	3	3	3	2	2	2	2	2	2	2	2	3	3	3	3	3	3	2	2	2	2	3	3	2	2	3	3	3	3	4	4	3	3	3	3	2	2	2	2	2	2	1	3	4	1
NJ1	PA	4	1	3	3	3	4	2	1	2	2	4	2	2	2	3	1	1	1	3	1	2	2	1	1	3	3	2	4	3	3	2	2	4	4	1	1	3	3	4	2	4	4	2	2	1	1	4	1
NJ10	NJ	1	1	3	3	3	3	2	2	2	2	2	2	2	2	3	3	3	3	3	3	2	2	2	2	3	3	2	2	3	3	3	3	4	4	3	3	3	3	2	2	2	4	2	2	1	1	4	1
NJ100	NJ	4	1	3	3	3	3	2	2	2	2	2	2	2	2	3	3	1	3	3	1	2	2	2	2	3	1	2	2	3	3	3	3	4	4	1	3	3	1	2	2	2	4	2	2	1	1	4	1
NJ102	NJ	1	1	3	3	3	3	2	1	2	2	2	2	2	2	3	1	1	3	3	1	2	2	1	2	3	3	2	2	3	3	3	3	4	4	3	3	3	3	2	2	4	4	2	2	1	1	4	1
NJ105	NJ	1	1	3	3	3	3	2	2	2	2	2	2	2	2	3	3	1	3	3	3	2	2	2	2	3	3	2	2	3	3	3	3	4	4	3	3	3	3	2	2	2	4	2	2	1	1	1	1
NJ106	NJ	1	1	3	3	3	3	2	2	2	2	2	2	2	2	3	3	3	3	3	3	2	2	2	2	3	3	2	2	3	3	3	3	4	4	3	3	3	3	2	2	2	4	2	2	1	1	4	1
NJ107	NJ	1	1	3	3	3	3	2	2	2	2	2	2	2	2	3	3	1	3	3	3	2	2	2	2	3	3	2	2	3	3	3	3	4	4	3	3	3	3	2	2	2	4	2	2	1	1	4	1
NJ109	NJ	1	1	3	3	3	3	2	2	2	2	2	2	2	2	3	3	1	3	3	3	2	2	2	2	3	3	2	2	3	3	3	3	4	4	3	3	3	3	2	2	4	4	2	2	1	1	4	4
NJ11	NJ	1	1	3	3	3	3	2	2	2	2	2	2	2	2	3	3	1	1	3	3	2	2	2	2	3	3	2	2	3	3	3	3	4	4	3	3	3	3	2	2	4	4	2	2	1	1	4	1
NJ110	NJ	1	1	3	3	3	3	2	2	2	2	2	2	2	2	3	3	1	3	3	3	2	2	2	2	3	3	2	2	3	3	3	3	4	4	3	3	3	3	2	2	2	4	2	2	1	1	1	1
NJ114	NJ	1	1	3	3	3	3	2	2	2	2	2	2	2	2	3	3	1	3	3	3	2	2	2	2	3	3	2	2	3	3	3	3	4	4	3	3	3	3	2	2	4	4	2	2	1	1	4	4
NJ115	NJ	1	1	3	3	3	3	2	2	2	2	2	2	2	2	3	3	1	3	3	3	2	2	2	2	3	3	2	2	3	3	3	3	4	4	3	3	3	3	2	2	2	4	2	2	1	1	4	1
NJ116	NJ	1	1	3	3	3	3	2	2	2	2	2	2	2	2	3	3	1	3	3	3	2	2	2	2	3	3	2	2	3	3	3	3	4	4	3	3	3	3	2	2	2	4	2	2	1	1	4	4
NJ117	NJ	1	1	3	3	3	3	2	2	2	2	2	2	2	2	3	3	3	3	3	3	2	2	2	2	3	3	2	2	3	3	3	3	4	4	3	3	3	3	2	2	2	2	2	2	1	1	4	4
NJ118	NJ	1	1	3	3	3	3	2	2	2	2	2	2	2	2	3	3	1	3	3	3	2	2	2	2	3	3	2	2	3	3	3	3	4	4	3	3	3	3	2	2	2	4	2	2	1	1	4	4
NJ119	NJ	1	1	3	3	3	3	2	2	2	2	2	2	2	2	3	3	1	1	3	3	2	2	2	2	3	3	2	2	3	3	3	3	4	4	3	3	3	3	2	2	2	2	2	2	1	1	4	4
NJ12	PA	1	1	3	3	4	4	2	2	2	2	4	2	2	2	3	3	1	1	3	3	2	2	2	2	3	1	4	4	3	3	3	2	4	4	1	3	3	1	4	2	4	4	2	4	1	1	1	1
NJ120	NJ	1	1	3	3	3	3	2	2	2	2	2	2	2	2	3	3	1	3	3	3	2	2	2	2	3	3	2	2	3	3	3	3	4	4	3	3	3	3	2	2	2	2	2	4	1	1	4	4
NJ121	NJ	1	1	3	3	3	3	2	2	2	2	2	2	2	2	3	3	1	3	3	3	2	2	2	2	3	3	2	2	3	3	3	3	4	4	3	3	3	3	2	2	2	4	2	2	1	1	4	1
NJ122	NJ	1	1	3	3	3	3	2	2	2	2	2	2	2	2	3	3	3	3	3	3	2	2	2	2	3	3	2	2	3	3	3	3	4	4	3	3	3	3	2	2	2	2	2	2	1	1	4	1
NJ123	NJ	1	1	3	3	3	3	2	2	2	2	2	2	2	2	3	3	3	3	3	3	2	2	2	2	3	3	2	2	3	3	3	3	4	4	3	3	3	3	2	2	4	4	2	2	1	1	4	4
NJ124	NJ	1	1	3	3	3	3	2	2	2	2	2	2	2	2	3	3	3	3	3	3	2	2	2	2	3	3	2	2	3	3	3	3	4	4	3	3	3	3	2	2	2	4	2	2	1	1	1	1
NJ125	NJ	1	1	3	3	3	3	2	2	2	2	2	2	2	2	3	3	3	3	3	3	2	2	2	2	3	3	2	2	3	3	3	3	4	4	3	3	3	3	2	2	2	4	2	2	1	1	4	1
NJ126	NJ	1	1	3	3	3	3	2	2	2	2	2	2	2	2	3	3	3	3	3	3	2	2	2	2	3	3	2	2	3	3	3	3	4	4	3	3	3	3	2	2	2	4	2	2	1	1	4	1
NJ128	PA	1	1	3	3	3	3	1	1	2	2	2	2	2	2	3	1	1	1	3	3	2	2	1	1	3	3	4	4	3	3	3	3	4	4	1	1	3	3	2	2	2	2	2	4	1	1	4	1
NJ129	PA	1	1	3	3	3	3	2	1	2	2	2	2	2	2	3	1	1	1	3	3	2	2	1	1	1	1	2	4	3	3	3	3	4	4	1	1	3	3	2	2	2	2	2	2	1	1	4	1
NJ13	PA	1	1	3	3	3	3	2	2	2	2	4	4	2	2	1	1	1	3	3	1	2	2	1	2	3	3	4	4	1	3	3	2	4	4	3	3	3	3	2	2	4	4	4	4	1	3	4	1
NJ131a	NJ	1	1	3	3	3	3	2	2	2	2	2	2	2	2	3	3	3	3	3	3	2	2	1	2	3	3	2	4	3	3	3	3	4	4	3	3	3	1	2	2	2	4	2	4	1	1	4	4
NJ132a	NJ	1	1	3	3	3	3	2	2	2	2	2	2	2	2	3	3	3	3	3	3	2	2	1	2	3	3	2	4	3	3	3	3	4	4	3	3	3	1	2	2	2	4	2	4	1	1	4	4
NJ133a	NJ	4	1	3	3	3	3	2	2	2	2	2	2	2	2	3	1	1	1	3	3	2	2	2	2	3	3	2	2	3	3	3	3	4	4	3	3	3	3	2	2	4	4	2	2	NA	NA	4	1
NJ134a	NJ	4	1	3	3	3	4	2	2	2	2	2	2	2	2	1	1	1	3	3	3	2	2	1	2	3	3	2	4	3	3	3	2	4	4	3	3	3	3	2	2	4	4	2	4	NA	NA	4	1
NJ135a	NJ	4	1	3	3	3	3	2	2	2	2	4	2	2	2	3	3	1	3	3	1	2	2	1	2	3	3	2	2	3	3	3	2	4	4	1	3	3	3	2	2	2	4	2	2	1	1	4	1
NJ136a	NJ	1	1	3	3	3	3	2	2	2	2	2	2	2	2	3	1	1	3	3	3	2	2	1	2	3	3	2	2	3	3	3	3	4	4	3	3	3	3	2	2	4	4	2	4	1	1	4	1
NJ137a	NJ	1	1	3	3	3	3	2	2	2	2	2	2	2	2	3	3	3	3	3	3	2	2	2	2	3	3	2	2	3	3	3	3	4	4	3	3	3	3	2	2	4	4	2	4	1	1	4	4
NJ138a	NJ	4	4	3	3	3	3	2	2	2	2	2	2	2	2	3	3	1	1	1	1	2	2	1	1	3	3	2	4	3	3	3	3	4	4	3	3	3	3	2	2	4	4	2	2	1	1	4	1
NJ14	NJ	4	1	3	3	3	3	2	1	2	2	2	2	2	2	3	3	1	3	3	3	2	2	1	2	3	1	2	4	3	3	3	3	4	4	1	3	3	1	2	2	4	4	2	4	1	3	4	1
NJ15	NJ	4	1	3	3	3	4	2	1	2	2	2	2	2	2	3	3	1	3	3	1	2	2	1	2	3	3	2	4	3	3	3	3	4	4	1	3	3	1	2	2	2	4	2	4	1	3	4	4
NJ16	NJ	1	1	3	3	3	3	2	2	2	2	2	2	2	2	3	3	3	3	3	3	2	2	2	2	3	3	2	2	3	3	3	3	4	4	3	3	3	3	2	2	2	4	2	4	1	1	4	1
NJ17	NJ	1	1	3	3	3	3	2	2	2	2	2	2	2	2	3	3	3	3	3	3	2	2	2	2	3	3	2	2	3	3	3	3	4	4	3	3	3	3	2	2	2	4	2	4	1	1	4	1
NJ18	NJ	1	1	3	3	3	3	2	2	2	2	2	2	2	2	3	3	3	3	3	3	2	2	2	2	3	3	2	2	3	3	3	3	4	4	3	3	3	3	2	2	4	4	2	4	1	1	4	4
NJ19	NJ	4	1	3	3	3	4	2	2	2	2	2	2	2	2	3	3	1	3	3	3	2	2	1	2	3	1	2	4	3	3	3	3	4	4	1	3	3	1	2	2	2	4	2	2	1	1	4	1
NJ2	NJ	4	4	3	3	3	4	2	1	2	2	2	2	2	2	3	3	1	1	3	1	2	2	1	1	3	1	4	4	3	3	3	3	4	4	1	1	3	1	2	2	4	4	2	2	1	3	4	1
NJ20	NJ	4	1	3	3	3	3	2	2	2	2	2	2	2	2	3	3	1	3	3	1	2	2	1	2	3	3	2	4	3	3	3	3	4	4	1	3	3	1	2	2	2	4	2	2	1	3	4	1
NJ21	NJ	1	1	3	3	3	3	2	2	2	2	2	2	2	2	3	3	3	3	3	3	2	2	2	2	3	3	2	2	3	3	3	3	4	4	3	3	3	3	2	2	2	4	2	4	1	1	4	4
NJ22	NJ	4	1	3	3	3	3	2	1	2	2	2	2	2	2	3	3	1	3	3	3	2	2	1	2	3	3	2	4	3	3	3	3	4	4	1	3	3	3	2	2	2	4	2	2	1	3	4	1
NJ23	NJ	4	1	3	3	3	3	2	1	2	2	2	2	2	2	3	3	1	3	3	1	2	2	1	2	3	1	2	4	3	3	3	3	4	4	1	3	3	1	2	2	2	4	2	2	1	3	4	4
NJ24	NJ	1	1	3	3	3	3	2	2	2	2	2	2	2	2	3	3	1	3	3	3	2	2	2	2	3	3	2	2	3	3	3	3	4	4	3	3	3	3	2	2	2	4	2	2	1	1	4	4
NJ245	NJ	4	1	3	1	3	3	2	1	2	2	2	2	2	2	3	3	1	3	3	3	2	2	1	2	3	1	2	4	3	3	3	3	4	4	1	3	1	1	2	2	2	2	2	2	1	3	4	1
NJ246	NJ	4	1	3	1	3	3	1	1	2	2	2	2	2	2	3	3	3	3	3	3	2	2	1	2	3	1	2	4	3	3	3	3	4	4	1	1	3	1	2	2	2	2	2	4	1	3	4	1
NJ248	NJ	4	4	3	1	3	3	2	1	2	2	2	2	2	2	3	3	1	3	3	1	2	2	1	2	3	3	2	4	3	3	3	3	4	4	3	3	3	3	2	2	4	4	2	4	1	3	1	1
NJ25	NJ	4	1	3	3	3	3	2	1	2	2	2	2	2	2	3	3	1	3	3	1	2	2	1	2	3	3	2	4	3	3	3	3	4	4	1	3	3	3	2	2	2	4	2	2	1	3	4	1
NJ250	NJ	1	1	3	1	3	3	2	2	2	2	2	2	2	2	3	1	1	1	3	3	2	2	1	2	3	3	2	2	3	3	3	2	4	4	1	3	3	3	2	2	4	4	2	2	1	3	4	4
NJ252	NJ	1	1	3	1	3	3	2	2	2	2	4	2	2	2	3	3	1	3	3	1	2	2	1	2	3	3	2	2	3	3	3	2	4	4	1	1	3	3	4	2	4	4	2	2	1	3	4	1
NJ254	NJ	4	4	3	1	3	3	2	1	2	2	4	2	2	2	3	1	1	1	3	3	2	2	1	2	3	3	2	4	3	3	3	2	4	4	1	3	3	3	2	2	4	4	2	2	1	3	1	1
NJ256	NJ	1	1	3	1	3	3	2	2	2	2	2	2	2	2	3	1	1	3	3	1	2	2	1	2	3	1	2	4	3	3	3	2	4	4	1	3	3	3	2	2	4	4	2	2	1	3	4	4
NJ257	NJ	4	4	3	1	3	3	2	2	2	2	2	2	2	2	3	1	1	3	3	3	2	2	1	2	3	3	2	4	3	3	3	2	4	4	3	3	3	3	2	2	2	4	2	4	1	3	4	1
NJ258	NJ	4	4	3	1	3	3	2	1	2	2	2	2	2	2	3	3	1	3	1	1	2	2	1	1	3	3	2	4	3	3	3	3	4	4	3	3	3	3	2	2	2	4	2	4	1	3	4	1
NJ259	NJ	4	4	3	1	3	4	2	2	2	2	2	2	2	2	3	1	1	1	3	3	2	2	1	2	3	3	2	4	3	3	3	3	4	4	3	3	3	3	2	2	4	4	2	2	1	3	4	4
NJ26	NJ	1	1	3	3	3	3	2	2	2	2	2	2	2	2	3	3	3	3	3	3	2	2	2	2	3	3	2	2	3	3	3	3	4	4	3	3	3	3	2	2	2	4	2	4	1	1	1	1
NJ260	NJ	4	4	3	1	3	3	2	1	2	2	2	2	2	2	3	3	1	3	3	1	2	2	1	2	3	3	4	4	3	3	3	3	4	4	1	3	3	3	2	2	2	4	2	4	1	3	4	4
NJ261	NJ	4	1	3	1	3	3	2	2	2	2	2	2	2	2	3	1	1	3	3	1	2	2	1	2	3	3	2	4	3	3	3	2	4	4	1	3	3	3	2	2	4	4	2	2	1	3	4	1
NJ262	NJ	1	1	3	1	3	3	2	2	2	2	2	2	2	2	3	1	1	3	3	3	2	2	1	2	3	3	2	4	3	3	3	2	4	4	1	3	3	3	2	2	4	4	2	4	1	3	4	1
NJ263	NJ	1	1	3	1	3	4	2	2	2	2	2	2	2	2	3	1	3	3	3	1	2	2	1	2	3	3	2	2	3	3	3	3	4	4	3	3	3	3	2	2	2	4	2	4	1	3	1	1
NJ264	NJ	1	1	3	1	3	3	2	2	2	2	2	2	2	2	3	3	3	3	3	3	2	2	1	2	3	3	2	2	3	3	3	3	4	4	3	3	3	3	2	2	2	4	2	4	1	3	4	4
NJ265	NJ	1	1	3	1	3	4	2	2	2	2	2	2	2	2	3	3	1	3	3	3	2	2	1	2	3	3	2	4	3	3	3	3	4	4	1	3	3	1	2	2	2	4	2	2	1	3	4	4
NJ266	NJ	1	1	3	1	3	3	2	2	2	2	2	2	2	2	3	3	1	1	3	3	2	2	1	2	3	3	2	2	3	3	3	3	4	4	3	3	3	3	2	2	4	4	2	2	1	3	4	4
NJ267	NJ	1	1	3	1	3	3	2	2	2	2	2	2	2	2	3	3	3	3	3	3	2	2	1	2	3	3	2	2	3	3	3	3	4	4	3	3	3	3	2	2	2	2	2	2	1	3	4	1
NJ27	NJ	1	1	3	3	3	3	2	2	2	2	2	2	2	2	3	3	3	3	3	3	2	2	2	2	3	3	2	2	3	3	3	3	4	4	3	3	3	3	2	2	2	4	2	4	1	1	4	1
NJ28	NJ	1	1	3	3	3	4	2	1	2	2	2	2	2	2	3	1	1	3	3	1	2	2	1	2	3	3	2	2	3	3	3	2	4	4	1	3	3	3	4	2	4	4	2	2	1	1	4	4
NJ29	NJ	4	1	3	3	3	3	2	1	2	2	2	2	2	2	3	1	1	1	3	1	2	2	1	2	3	3	2	4	3	3	3	2	4	4	1	3	3	3	2	2	4	4	2	2	1	1	1	1
NJ3	NJ	1	1	3	3	3	3	2	2	2	2	2	2	2	2	3	3	1	1	3	3	2	2	2	2	3	3	2	2	3	3	3	3	4	4	3	3	3	3	2	2	4	4	2	2	1	1	4	1
NJ30b	NJ	1	1	3	3	3	4	2	2	2	2	2	2	2	2	3	1	1	1	3	3	2	2	1	2	3	3	2	2	3	3	3	2	4	4	1	3	3	3	2	2	4	4	2	2	1	1	4	1
NJ5	NJ	1	1	3	3	3	3	2	2	2	2	2	2	2	2	3	3	1	3	3	3	2	2	2	2	3	3	2	2	3	3	3	3	4	4	3	3	3	3	2	2	4	4	2	4	1	1	4	4
NJ6	NJ	1	1	3	3	3	3	2	2	2	2	2	2	2	2	3	3	3	3	3	3	2	2	2	2	3	3	2	2	3	3	3	3	4	4	3	3	3	3	2	2	2	2	2	2	1	1	4	4
NJ7	NJ	1	1	3	3	3	3	2	2	2	2	2	2	2	2	3	3	1	3	3	3	2	2	2	2	3	3	2	2	3	3	3	3	4	4	3	3	3	3	2	2	2	4	2	2	1	1	4	4
NJ8	NJ	1	1	3	3	3	3	2	2	2	2	2	2	2	2	3	3	3	3	3	3	2	2	2	2	3	3	2	2	3	3	3	3	4	4	3	3	3	3	2	2	2	4	2	4	1	1	4	4
NJ89	NJ	1	1	3	3	3	3	2	2	2	2	2	2	2	2	3	3	3	3	3	3	2	2	1	2	3	3	2	4	3	3	3	3	4	4	1	3	3	3	2	2	2	4	2	2	1	1	4	1
NJ9	NJ	1	1	3	3	3	3	2	2	2	2	2	2	2	2	3	3	3	3	3	3	2	2	2	2	3	3	2	2	3	3	3	3	4	4	3	3	3	3	2	2	2	2	2	2	1	1	1	1
NJ90	NJ	1	1	3	3	3	3	2	2	2	2	2	2	2	2	3	3	1	3	3	3	2	2	1	1	3	3	4	4	3	3	3	3	4	4	1	3	3	1	2	2	2	2	2	2	1	1	4	4
NJ91	NJ	4	1	3	3	3	4	2	2	2	2	2	2	2	2	3	1	1	3	3	1	2	2	1	2	3	3	2	4	3	3	3	2	4	4	1	3	3	3	2	2	2	4	2	2	1	1	4	1
NJ92	NJ	1	1	3	3	3	4	2	2	2	2	4	2	2	2	3	3	1	3	3	3	2	2	1	2	3	3	2	4	3	3	3	2	4	4	1	3	3	3	4	2	4	4	2	4	1	1	4	4
NJ93	NJ	4	1	3	3	3	4	2	1	2	2	4	2	2	2	3	3	1	1	3	1	2	2	1	2	3	3	2	4	3	3	3	2	4	4	1	3	3	3	2	2	4	4	2	2	1	1	4	4
NJ94	NJ	4	1	3	3	3	3	2	1	2	2	2	2	2	2	3	1	1	3	3	1	2	2	1	2	3	3	2	2	3	3	3	3	4	4	3	3	3	3	2	2	4	4	2	2	1	1	4	1
NJ95	NJ	1	1	3	3	3	3	2	2	2	2	2	2	2	2	3	3	1	3	3	3	2	2	2	2	3	3	2	2	3	3	3	3	4	4	3	3	3	3	2	2	2	4	2	2	1	1	4	4
NJ97	NJ	1	1	3	3	3	3	2	1	2	2	2	2	2	2	3	3	1	3	3	3	2	2	1	2	3	1	2	4	3	3	3	3	4	4	3	3	3	1	2	2	2	4	2	2	1	3	4	4
NJ99	NJ	1	1	3	3	3	3	2	2	2	2	2	2	2	2	3	3	1	3	3	3	2	2	2	2	3	3	2	2	3	3	3	3	4	4	3	3	3	3	2	2	2	4	2	2	1	1	4	4
OH10	OH	1	1	3	1	3	3	1	1	2	2	2	2	2	2	3	3	1	3	3	1	2	2	1	1	1	1	2	4	3	3	3	3	4	4	3	3	1	1	4	4	4	4	4	4	1	3	4	4
OH11	OH	1	1	3	1	3	3	1	1	2	2	2	2	2	2	3	3	1	1	3	1	2	2	1	1	1	1	4	4	3	3	3	3	4	4	3	3	3	3	2	2	4	4	2	2	1	3	4	4
OH12	OH	1	1	3	1	3	3	1	1	2	2	2	2	2	2	3	3	1	3	1	1	2	2	1	1	1	1	4	4	3	3	3	3	4	4	3	3	3	1	4	2	4	4	2	4	1	3	4	4
OH13	OH	1	1	3	1	3	3	1	1	2	2	2	2	2	2	3	3	1	3	3	3	2	2	1	1	1	1	4	4	3	3	3	3	4	4	3	3	1	1	4	2	4	4	2	4	1	3	4	1
OH14	OH	1	1	3	1	3	3	2	1	2	2	2	2	2	2	3	3	1	1	3	3	2	2	1	1	1	1	2	4	3	3	2	2	4	4	3	3	3	1	2	2	4	4	2	2	1	3	4	4
OH16	OH	1	1	3	1	3	3	2	2	2	2	4	2	2	1	3	3	1	3	3	1	2	2	1	1	1	1	4	4	3	3	3	2	2	4	3	3	3	1	2	2	2	4	4	4	1	3	4	1
OH17	OH	1	1	3	1	3	3	2	1	2	2	4	2	2	1	3	1	1	1	3	1	2	2	1	1	1	1	4	4	3	3	3	3	2	4	3	3	3	1	4	4	4	4	2	2	1	3	4	4
OH19	OH	1	1	3	1	3	3	1	1	2	2	4	2	2	1	3	3	1	1	3	3	2	2	1	1	1	1	4	4	3	3	3	2	2	4	3	3	3	1	4	2	4	4	2	2	1	3	1	1
OH2	OH	1	1	3	1	3	3	1	1	2	2	2	2	2	2	3	3	1	1	3	3	2	2	1	1	1	1	2	4	3	3	3	3	4	4	3	3	3	1	4	2	4	4	2	4	1	3	4	4
OH20	OH	1	1	3	1	3	3	2	1	2	2	4	2	2	1	3	3	1	1	3	3	2	2	1	1	1	1	4	4	3	3	2	2	2	4	3	3	3	3	2	2	4	4	2	2	1	3	4	4
OH21	OH	1	1	3	1	3	3	1	1	2	2	4	2	2	1	3	3	1	1	3	3	2	2	1	1	1	1	4	4	3	3	3	3	NA	NA	3	3	3	3	4	2	4	4	2	2	1	3	4	4
OH22	OH	1	1	3	1	3	3	1	1	2	2	4	2	2	1	3	3	1	1	3	1	2	2	1	1	1	1	4	4	3	3	3	2	2	4	3	3	3	3	4	2	2	4	2	2	1	3	4	1
OH23	OH	1	1	3	1	3	3	1	1	2	2	4	2	2	1	3	3	1	3	3	3	2	2	1	1	1	1	4	4	3	3	3	3	2	4	3	3	3	1	4	2	4	4	4	4	1	3	4	4
OH24	OH	1	1	3	1	3	3	2	2	2	2	4	2	2	1	3	3	1	1	3	1	2	2	1	1	1	1	2	4	3	3	3	2	2	4	3	3	3	1	2	2	4	4	2	2	1	3	4	4
OH25	OH	1	1	3	1	3	3	2	2	2	2	4	2	2	1	3	3	1	1	3	1	2	2	1	1	1	1	2	4	3	3	2	2	2	4	3	3	3	1	2	2	4	4	2	2	1	3	4	4
OH26	OH	1	1	1	1	3	3	2	2	2	2	4	2	2	1	3	3	1	1	3	1	2	2	1	1	1	1	4	4	3	3	2	2	2	4	3	3	3	3	2	2	4	4	2	2	1	3	4	4
OH27	OH	1	1	3	1	3	3	2	2	2	2	4	2	2	1	3	3	1	1	3	3	2	2	1	1	1	1	4	4	3	3	3	2	2	4	3	3	3	3	4	2	4	4	2	2	1	3	4	1
OH28	OH	1	1	3	1	3	3	2	2	2	2	4	2	2	1	3	3	1	3	3	3	2	2	1	1	1	1	4	4	3	3	3	2	2	4	3	3	3	1	2	2	4	4	2	4	1	3	4	4
OH29	OH	1	1	1	1	3	3	2	2	2	2	4	2	2	1	3	3	1	1	3	1	2	2	1	1	1	1	2	4	3	3	3	2	2	4	3	3	3	3	4	2	4	4	2	2	1	3	4	1
OH3	OH	1	1	3	1	3	3	1	1	2	2	2	2	2	2	3	3	1	1	3	3	2	2	1	1	1	1	2	4	3	3	3	2	4	4	3	3	1	1	4	2	2	2	2	2	1	3	4	4
OH30	OH	1	1	3	1	3	3	2	2	2	2	4	2	2	1	3	3	1	1	3	1	2	2	1	1	1	1	2	4	3	3	3	2	2	4	3	3	3	1	4	2	4	4	2	2	1	3	4	4
OH31	OH	1	1	3	1	3	3	2	2	2	2	4	2	2	1	3	3	1	1	3	3	2	2	1	1	1	1	2	4	3	3	3	3	2	4	3	3	3	1	4	2	4	4	2	2	1	3	4	4
OH32	OH	1	1	3	1	3	3	2	2	2	2	4	2	2	1	3	3	1	1	3	3	2	2	1	1	1	1	4	4	3	3	3	2	2	4	3	3	3	1	4	2	4	4	2	2	1	3	4	4
OH33	OH	1	1	3	1	3	3	2	2	2	2	4	2	2	1	3	3	1	1	3	1	2	2	1	1	1	1	2	4	3	3	3	2	2	4	3	3	3	3	4	2	4	4	2	2	1	3	4	4
OH34	OH	1	1	3	1	3	3	1	1	2	2	4	2	2	1	3	3	1	1	1	1	2	2	1	1	1	1	4	4	3	3	2	2	2	4	3	3	3	3	4	4	4	4	2	4	1	3	4	4
OH36	OH	1	1	3	1	3	3	2	1	2	2	4	2	2	1	3	3	1	1	3	3	2	2	1	1	1	1	2	4	3	3	3	3	2	4	3	3	3	1	2	2	4	4	2	2	1	3	4	4
OH37	OH	1	1	3	1	3	3	2	2	2	2	4	2	2	1	3	3	1	1	3	3	2	2	1	1	1	1	4	4	3	3	2	2	2	4	3	3	3	1	4	2	2	4	2	4	1	3	4	4
OH39	OH	1	1	3	1	3	3	1	1	2	2	4	2	2	1	3	3	1	1	3	3	2	2	1	1	1	1	4	4	3	3	2	2	2	4	3	3	3	1	4	2	2	4	2	4	1	3	4	1
OH4	OH	1	1	3	1	3	3	1	1	2	2	2	2	2	2	3	3	1	1	1	1	2	2	1	1	1	1	4	4	3	3	3	2	4	4	3	3	3	3	4	4	4	4	2	4	1	3	4	1
OH40	OH	1	1	3	1	3	3	1	1	2	2	4	2	2	1	3	3	1	1	3	3	2	2	1	1	1	1	4	4	3	3	3	2	2	4	3	3	1	1	4	2	2	4	2	2	1	3	4	1
OH41	OH	1	1	3	1	3	3	1	1	2	2	4	2	2	1	3	3	1	3	3	1	2	2	1	1	1	1	4	4	3	3	3	3	2	4	3	3	1	1	4	2	2	4	2	2	1	3	4	4
OH42	OH	1	1	3	1	3	3	1	1	2	2	4	2	2	1	3	3	1	1	3	3	2	2	1	1	1	1	4	4	3	3	3	3	2	4	3	3	3	1	4	4	2	4	2	2	1	3	4	4
OH43	OH	1	1	3	1	3	3	2	1	2	2	4	2	2	1	3	1	1	1	3	1	2	2	1	1	1	1	4	4	3	3	3	3	2	4	3	3	1	1	4	4	4	4	2	2	1	3	4	4
OH44	OH	1	1	3	1	3	3	2	1	2	2	4	2	2	1	3	1	1	3	3	1	2	2	1	1	1	1	4	4	3	3	3	3	2	4	3	3	1	1	4	4	4	4	2	2	1	3	4	4
OH45	OH	1	1	3	1	3	3	1	1	2	2	4	2	2	1	3	3	1	1	1	1	2	2	1	1	1	1	4	4	3	3	3	3	2	4	3	3	1	1	4	4	4	4	2	2	1	3	4	4
OH46	OH	1	1	3	1	3	3	1	1	2	2	4	2	2	1	3	3	1	3	3	3	2	2	1	1	1	1	4	4	3	3	3	3	2	4	3	3	1	1	4	4	2	4	2	2	1	3	4	1
OH47	OH	1	1	3	1	3	3	1	1	2	2	4	2	2	1	3	1	1	3	3	3	2	2	1	1	1	1	4	4	3	3	3	3	2	4	3	3	3	1	4	4	2	4	2	2	1	3	4	1
OH48	OH	1	1	3	1	3	3	2	2	2	2	4	2	2	1	3	3	1	1	3	1	2	2	1	1	1	1	2	4	3	3	3	2	2	4	3	3	3	1	2	2	4	4	2	2	1	3	4	4
OH49	OH	1	1	3	1	3	3	2	1	2	2	4	2	2	1	3	1	1	3	3	1	2	2	1	1	1	1	4	4	3	3	3	3	2	4	3	3	3	1	4	4	4	4	2	2	1	3	4	4
OH5	OH	1	1	3	1	3	3	1	1	2	2	2	2	2	2	3	3	1	1	3	1	2	2	1	1	1	1	4	4	3	3	3	2	4	4	3	3	3	1	4	4	4	4	2	2	1	3	1	1
OH50	OH	1	1	3	1	3	3	2	1	2	2	4	2	2	1	3	1	1	3	3	1	2	2	1	1	1	1	4	4	3	3	3	3	2	4	3	3	1	1	4	4	4	4	2	2	1	3	4	4
OH51	OH	1	1	3	1	3	3	1	1	2	2	4	2	2	1	3	3	1	1	1	1	2	2	1	1	1	1	4	4	3	3	3	3	NA	NA	3	3	3	3	4	2	4	4	2	2	1	3	4	4
OH52	OH	1	1	3	1	3	3	1	1	2	2	4	2	2	1	3	1	1	1	3	3	2	2	1	1	1	1	4	4	3	3	3	3	2	4	3	3	1	1	4	4	4	4	2	4	1	3	4	1
OH53	OH	1	1	3	1	3	3	1	1	2	2	4	2	2	1	3	3	1	1	3	1	2	2	1	1	1	1	4	4	3	3	3	3	2	4	3	3	3	3	2	2	4	4	2	2	1	3	4	4
OH54	OH	1	1	3	1	3	3	1	1	2	2	4	2	2	1	3	3	1	1	3	3	2	2	1	1	1	1	4	4	3	3	3	3	2	4	3	3	1	1	4	4	2	4	2	2	1	3	4	4
OH55	OH	1	1	3	1	3	3	1	1	2	2	4	2	2	1	3	3	1	1	3	3	2	2	1	1	1	1	2	4	3	3	2	2	2	4	3	3	1	1	2	2	2	4	2	2	1	3	4	4
OH56	OH	1	1	3	1	3	3	1	1	2	2	4	2	2	1	3	3	1	3	3	3	2	2	1	1	1	1	4	4	3	3	3	2	2	4	3	3	1	1	4	2	4	4	2	2	1	3	4	4
OH57	OH	1	1	3	1	3	3	1	1	2	2	4	2	2	1	3	3	1	1	3	1	2	2	1	1	1	1	4	4	3	3	3	2	2	4	3	3	3	3	2	2	2	4	2	4	1	3	4	1
OH58	OH	1	1	NA	NA	3	3	2	1	2	2	NA	NA	2	1	3	3	1	1	3	1	2	2	1	1	1	1	4	4	3	3	3	3	2	4	3	3	3	1	2	2	2	2	2	4	1	3	4	1
OH59	OH	1	1	3	1	3	3	2	1	2	2	4	2	2	1	3	3	1	1	3	1	2	2	1	1	1	1	4	4	3	3	3	2	2	4	3	3	3	1	4	2	4	4	2	2	1	3	4	4
OH6	OH	1	1	3	1	3	3	1	1	2	2	2	2	2	2	3	3	1	1	3	1	2	2	1	1	1	1	4	4	3	3	3	2	4	4	3	3	3	1	4	4	4	4	4	4	1	3	4	1
OH60	OH	1	1	3	1	3	3	2	1	2	2	4	2	2	1	3	3	1	1	3	3	2	2	1	1	1	1	4	4	3	3	2	2	2	4	3	3	3	3	4	2	4	4	2	4	1	3	4	4
OH61	OH	1	1	3	1	3	3	2	1	2	2	4	2	2	1	3	3	1	1	3	1	2	2	1	1	1	1	4	4	3	3	2	2	2	4	3	3	3	3	4	4	4	4	2	4	1	3	4	4
OH62	OH	1	1	3	1	3	3	2	1	2	2	4	2	2	1	3	3	1	1	3	1	2	2	1	1	1	1	4	4	3	3	2	2	2	4	3	3	3	1	4	2	4	4	2	4	1	3	4	4
OH63	OH	1	1	3	1	3	3	2	1	2	2	4	2	2	1	3	3	1	1	3	3	2	2	1	1	1	1	4	4	3	3	2	2	2	4	3	3	3	3	4	2	4	4	2	2	1	3	4	4
OH7	OH	1	1	3	1	3	3	1	1	2	2	2	2	2	2	3	3	1	1	3	1	2	2	1	1	1	1	4	4	3	3	3	2	4	4	3	3	1	1	4	4	4	4	2	2	1	3	4	1
OH8	OH	1	1	3	1	3	3	1	1	2	2	2	2	2	2	3	3	1	3	1	1	2	2	1	1	1	1	4	4	3	3	2	2	4	4	3	3	3	1	4	4	4	4	2	4	1	3	4	1
OH9	OH	1	1	3	1	3	3	1	1	2	2	2	2	2	2	3	3	1	1	3	1	2	2	1	1	1	1	4	4	3	3	2	2	4	4	3	3	3	3	4	2	2	4	4	4	1	3	4	1
P1000	IN	1	1	3	1	3	3	2	2	2	2	2	2	2	2	3	1	1	3	3	3	4	2	1	2	1	1	2	4	1	1	3	3	4	4	3	3	3	3	2	2	4	4	2	4	1	3	4	4
P1002	IN	1	1	3	1	3	3	2	2	2	2	2	2	2	2	3	1	3	3	3	3	2	2	1	2	1	1	4	4	1	3	3	3	4	4	3	3	3	3	2	2	4	4	2	4	1	3	4	4
P1003	IN	1	1	3	1	3	3	2	2	2	4	2	2	2	2	3	1	1	3	3	3	4	4	1	2	1	1	2	4	1	3	3	3	2	4	3	3	3	3	2	2	4	4	2	2	1	3	4	4
P1005	IN	1	1	3	1	3	3	2	2	2	4	2	2	2	2	3	1	1	3	3	3	4	2	1	2	1	1	2	4	1	3	3	3	2	4	3	3	3	3	4	2	4	4	2	4	1	3	4	4
P1006	IN	1	1	3	1	3	3	2	2	2	2	2	2	2	1	3	1	3	3	3	3	4	4	1	2	1	1	4	4	3	3	3	3	4	4	3	3	3	3	4	4	4	4	2	2	1	3	4	1
P1007	IN	1	1	3	1	3	4	2	2	2	4	2	2	2	2	3	1	3	3	3	3	4	2	1	2	1	1	4	4	1	3	3	3	4	4	3	3	3	3	2	2	4	4	2	2	1	3	4	4
P1008	IN	1	1	3	1	3	3	2	2	2	2	2	2	2	2	3	3	3	3	3	3	4	4	1	1	3	1	2	4	1	1	3	2	4	4	3	3	3	3	2	2	4	4	2	2	1	3	4	4
P1009	IN	1	1	3	1	3	3	2	1	2	2	2	2	2	2	3	1	3	3	3	3	2	2	1	1	1	1	2	4	1	1	3	2	4	4	3	3	3	3	2	2	4	4	2	2	1	3	4	4
P1010	IN	1	1	3	1	3	3	2	2	2	4	2	2	2	2	3	3	3	3	3	3	4	4	1	1	3	1	4	4	3	3	3	3	4	4	3	3	3	3	4	2	4	4	2	2	1	3	4	1
P1011	IN	1	1	3	1	3	3	2	2	2	2	2	2	2	2	3	3	1	3	3	3	4	4	1	2	1	1	4	4	1	3	3	3	2	4	3	3	3	3	4	2	4	4	2	4	1	3	4	4
P1012	IN	1	1	3	1	3	3	2	2	2	4	2	2	1	1	1	1	1	3	3	3	4	4	1	2	1	1	2	4	3	3	3	3	4	4	3	3	3	3	4	2	4	4	2	4	1	3	4	4
P1013	IN	1	1	3	1	3	3	2	2	2	2	2	2	2	1	3	3	1	3	3	3	4	4	1	2	1	1	2	4	1	1	3	3	2	4	3	3	3	3	2	2	4	4	2	4	1	3	4	4
P1014	IN	1	1	3	1	3	3	2	2	2	2	2	2	2	2	3	3	3	3	3	3	4	2	1	2	1	1	4	4	1	1	3	3	4	4	3	3	3	3	4	2	4	4	2	2	1	3	4	4
P1015	IN	1	1	3	1	3	3	2	2	2	4	2	2	2	2	3	3	1	3	3	3	4	2	1	2	1	1	4	4	1	3	3	3	2	4	3	3	3	3	2	2	4	4	2	4	1	3	4	4
P1016	IN	1	1	3	1	3	3	2	2	2	2	2	2	2	2	3	3	3	3	3	3	4	4	1	2	1	1	4	4	3	3	3	3	4	4	3	3	3	3	4	2	4	4	2	2	1	3	4	1
P1017	IN	1	1	3	1	3	3	2	2	2	2	2	2	2	2	3	1	1	3	3	3	NA	NA	1	2	1	1	2	4	1	3	3	3	2	4	3	3	3	3	2	2	4	4	2	2	1	3	4	4
P1018	IN	1	1	3	1	3	4	2	2	2	2	2	2	2	2	1	1	1	1	3	3	2	2	1	1	3	1	2	4	3	3	3	3	2	4	3	3	3	3	4	2	2	4	2	2	1	3	4	4
P1019	IN	1	1	3	1	3	4	2	2	2	2	2	2	2	2	1	1	1	3	3	3	2	2	1	1	3	3	2	2	3	3	3	3	4	4	3	3	3	3	4	2	2	2	2	2	1	3	4	1
P1020	IN	1	1	3	1	4	4	2	1	2	2	2	2	2	2	1	1	3	3	3	3	4	2	1	1	3	1	2	2	3	3	3	3	2	4	3	3	3	1	4	2	2	4	2	2	1	3	4	4
P1021	IN	1	1	3	1	3	4	2	2	2	2	4	2	2	2	1	1	3	3	3	3	4	2	1	1	3	1	2	4	3	3	3	3	2	4	3	3	1	1	2	2	2	2	2	2	1	3	4	4
P1022	IN	4	1	3	1	3	4	2	2	2	2	2	2	2	2	3	1	3	3	3	3	4	2	1	1	3	1	2	4	3	3	3	3	4	4	3	3	3	3	2	2	4	4	2	2	1	3	4	4
P1023	IN	1	1	3	1	3	3	2	2	2	2	2	2	2	2	3	3	1	1	3	3	4	4	1	1	3	1	4	4	3	3	3	3	4	4	3	3	1	1	4	2	2	4	2	2	1	3	4	4
P1024	IN	1	1	3	1	3	3	2	2	2	2	2	2	2	2	3	3	1	1	3	3	4	4	1	1	3	1	4	4	3	3	3	3	4	4	3	3	3	3	4	4	4	4	2	2	1	3	4	4
P1025	IN	1	1	3	1	3	3	2	2	2	2	2	2	2	2	3	3	1	3	3	3	4	4	1	1	3	1	4	4	3	3	3	3	4	4	3	3	3	3	4	2	4	4	2	2	1	3	4	4
P1026	IN	1	1	3	1	3	3	2	2	2	2	2	2	2	2	3	3	1	1	3	3	4	4	1	1	1	1	4	4	3	3	3	3	4	4	3	3	3	3	4	4	4	4	2	2	1	3	4	4
P1027	IN	1	1	3	1	3	3	2	2	2	2	2	2	2	2	3	3	1	1	3	3	4	4	1	1	1	1	4	4	3	3	3	3	4	4	3	3	1	1	4	2	4	4	2	2	1	3	4	4
P1028	IN	1	1	3	1	3	3	2	2	2	2	2	2	2	2	3	3	1	3	3	3	4	4	1	1	3	1	4	4	3	3	3	3	4	4	3	3	1	1	4	2	4	4	2	2	1	3	4	4
P1029	IN	1	1	3	1	3	3	2	2	2	2	2	2	2	2	3	3	1	1	3	3	4	4	1	1	1	1	4	4	3	3	3	3	4	4	3	3	1	1	4	4	4	4	2	2	1	3	4	4
P1030	IN	1	1	3	1	3	3	2	2	2	2	2	2	2	2	3	3	1	1	3	3	2	2	1	1	3	3	4	4	3	3	3	3	4	4	3	3	1	1	4	4	4	4	2	2	1	3	4	4
P1031	IN	1	1	3	1	3	4	2	1	2	2	2	2	2	2	1	1	3	3	3	3	4	2	1	1	3	1	2	4	3	3	3	3	4	4	3	3	3	1	2	2	2	4	2	2	1	3	4	4
P1032	IN	1	1	3	1	3	3	2	2	2	2	2	2	2	2	3	3	1	1	3	3	4	4	1	1	3	3	4	4	3	3	3	3	4	4	3	3	3	3	4	2	4	4	2	2	1	3	4	4
P1033	IN	1	1	3	1	3	3	2	2	2	2	2	2	2	2	3	3	1	3	3	3	4	2	1	1	3	3	4	4	3	3	3	3	4	4	3	3	1	1	2	2	4	4	2	2	1	3	4	4
P1034	IN	1	1	3	1	3	3	2	2	2	2	2	2	2	2	3	3	1	1	3	3	4	4	1	1	3	1	4	4	3	3	3	3	4	4	3	3	1	1	4	2	4	4	2	2	1	3	4	4
P1035	IN	1	1	3	1	3	3	2	2	2	2	2	2	2	2	3	3	1	1	3	3	4	4	1	1	3	1	4	4	3	3	3	3	4	4	3	3	3	3	4	4	2	4	2	2	1	3	4	4
P1036	IN	1	1	3	1	3	3	2	2	2	2	2	2	2	2	3	3	1	3	3	3	4	2	1	1	3	1	4	4	3	3	3	3	4	4	3	3	1	1	2	2	2	4	2	2	1	3	4	4
P1037	IN	1	1	3	1	3	3	2	2	2	2	2	2	2	2	3	3	1	1	3	3	4	4	1	1	3	1	4	4	3	3	3	3	4	4	3	3	1	1	4	4	4	4	2	2	1	3	4	4
P1038	IN	1	1	3	1	3	3	2	2	2	2	2	2	2	1	3	3	3	3	3	3	4	2	1	1	1	1	4	4	1	3	3	3	4	4	3	3	3	3	2	2	4	4	2	2	1	3	4	4
P1039	IN	1	1	3	1	3	4	2	2	2	2	2	2	2	2	1	1	1	1	3	3	4	2	1	1	3	1	2	4	3	3	3	3	2	2	3	3	3	3	2	2	2	4	2	2	1	3	4	4
P1040	IN	1	1	3	1	3	3	2	2	2	2	2	2	2	2	1	1	1	1	3	3	4	2	1	2	1	1	4	4	1	3	3	3	2	4	3	3	3	3	4	2	2	4	2	2	1	3	4	4
P1042	IN	1	1	3	1	3	4	2	2	2	2	4	2	2	1	1	1	1	3	3	3	4	4	1	2	1	1	4	4	1	3	3	3	2	2	3	3	3	3	2	2	4	4	2	2	1	3	4	4
P1043	IN	1	1	3	1	3	4	2	2	2	4	4	2	2	1	3	1	1	3	3	3	4	2	1	2	1	1	4	4	1	3	3	3	2	4	3	3	3	3	4	2	4	4	2	4	1	3	4	4
P1044	IN	4	1	3	1	3	3	2	2	2	4	4	2	2	1	3	1	1	3	3	3	4	2	1	1	1	1	4	4	1	3	3	3	4	4	3	3	3	3	4	2	4	4	2	4	1	3	4	4
P1045	IN	1	1	3	1	3	4	2	2	2	4	4	2	2	1	1	1	3	3	3	3	4	2	1	2	3	1	2	4	3	3	3	3	2	2	3	3	3	3	2	2	2	4	2	4	1	3	4	4
P1046	IN	1	1	3	1	3	3	2	2	2	4	4	2	2	1	1	1	3	3	3	3	4	2	NA	NA	1	1	2	4	3	3	3	3	2	4	3	3	3	3	2	2	2	2	2	4	1	3	4	4
P1048	IN	4	1	3	1	3	3	2	2	2	2	4	2	2	1	1	1	3	3	3	3	4	4	1	2	1	1	4	4	1	3	3	3	2	4	3	3	3	1	4	2	2	4	2	2	1	3	4	4
P1050	IN	1	1	3	1	3	4	2	2	2	4	4	2	2	1	1	1	3	3	3	3	NA	NA	1	1	3	1	2	4	1	3	3	3	4	4	3	3	3	3	4	2	2	4	2	4	1	3	4	4
P1051	IN	1	1	3	1	4	4	2	2	2	2	4	2	2	1	1	1	1	1	3	3	2	2	1	1	1	1	2	4	3	3	3	3	2	2	3	3	1	1	4	2	2	4	2	2	1	3	4	4
P1052	IN	1	1	3	1	3	3	2	2	2	4	4	2	1	1	3	1	3	3	3	3	4	2	1	1	1	1	2	4	3	3	2	2	4	4	3	3	3	1	2	2	4	4	2	4	1	3	4	4
P1053	IN	1	1	3	1	3	3	2	1	2	2	4	2	1	1	3	1	3	3	3	3	NA	NA	1	2	1	1	4	4	1	3	3	2	2	4	3	3	3	1	2	2	4	4	2	2	1	3	4	4
P1057	IN	1	1	3	1	3	3	2	2	2	4	4	2	2	1	3	3	1	3	3	3	4	4	1	1	1	1	4	4	3	3	2	2	4	4	3	3	1	1	2	2	2	2	4	4	1	3	4	4
P1058	IN	4	1	3	1	3	3	2	2	2	4	4	2	2	1	3	1	1	3	3	3	4	2	2	2	1	1	4	4	3	3	2	2	4	4	3	3	3	3	2	2	4	4	2	4	1	3	1	1
P1059	IN	4	1	3	1	3	3	2	2	2	4	4	2	2	1	3	1	3	3	3	3	4	2	2	2	1	1	4	4	3	3	3	3	4	4	3	3	3	3	2	2	4	4	2	4	1	3	4	1
P1060	IN	1	1	3	1	3	3	2	2	2	4	4	2	2	1	1	1	1	3	3	3	4	2	1	2	1	1	4	4	3	3	3	2	4	4	3	3	3	3	2	2	4	4	2	4	1	3	4	4
P1061	IN	1	1	3	1	3	3	2	2	2	4	4	2	1	1	3	1	3	3	3	3	4	2	1	1	1	1	2	2	3	3	2	2	4	4	3	3	3	3	2	2	2	4	2	4	1	3	4	4
P1062	IN	1	1	3	1	3	3	2	2	2	2	4	2	1	1	3	3	1	3	3	3	NA	NA	1	1	1	1	2	4	1	3	2	2	2	4	3	3	3	3	2	2	4	4	2	2	1	3	4	4
P1063	IN	1	1	3	1	3	3	2	2	2	2	4	2	2	1	3	1	3	3	3	3	NA	NA	1	2	1	1	4	4	3	3	3	2	2	4	3	3	3	3	2	2	2	4	2	2	1	3	4	4
P1064	IN	1	1	3	1	3	3	2	2	2	4	4	2	2	1	3	1	3	3	3	3	4	4	2	2	1	1	2	4	3	3	3	2	4	4	3	3	3	3	2	2	4	4	2	4	1	3	4	4
P1065	IN	1	1	3	1	3	3	2	2	2	2	4	2	1	1	1	1	3	3	3	3	2	2	1	2	1	1	4	4	3	3	3	2	2	4	3	3	3	3	4	4	4	4	2	2	1	3	4	1
P866	IN	1	1	3	1	3	3	2	1	2	2	2	2	2	2	3	1	3	3	3	3	4	4	2	2	1	1	4	4	3	3	3	3	4	4	3	3	3	3	2	2	4	4	2	2	1	3	4	4
P867	IN	1	1	3	1	3	3	2	1	2	2	2	2	2	2	3	1	3	3	3	3	4	4	2	2	1	1	4	4	1	3	3	3	4	4	3	3	3	3	2	2	4	4	2	2	1	3	4	4
P868	IN	1	1	3	1	3	3	2	1	2	2	2	2	2	2	3	3	3	3	3	3	4	4	1	2	1	1	4	4	1	3	3	3	4	4	3	3	3	3	4	2	4	4	2	2	1	3	4	4
P869	IN	1	1	3	1	3	3	2	1	2	2	2	2	2	2	3	3	3	3	3	3	4	4	2	2	1	1	4	4	1	3	3	3	4	4	3	3	3	3	2	2	4	4	2	2	1	3	4	4
P870	IN	1	1	3	1	3	3	2	1	2	2	2	2	2	2	3	3	3	3	3	3	4	4	2	2	1	1	4	4	1	3	3	3	4	4	3	3	3	3	4	2	4	4	2	2	1	3	4	4
P871	IN	1	1	3	1	3	3	2	1	2	2	2	2	2	2	3	3	1	1	3	3	4	4	1	1	3	1	4	4	3	3	3	3	4	4	3	3	3	3	4	2	4	4	2	2	1	3	4	4
P872	IN	1	1	3	1	3	3	2	1	2	2	2	2	2	2	3	3	1	1	3	3	NA	NA	1	1	1	1	4	4	3	3	3	3	4	4	3	3	3	3	4	4	2	4	2	2	1	3	4	4
P873	IN	1	1	3	1	3	3	2	1	2	2	2	2	2	2	3	3	1	3	3	3	4	4	1	1	1	1	4	4	3	3	3	3	4	4	3	3	3	3	4	2	2	4	2	2	1	3	4	4
P874	IN	1	1	3	1	3	3	2	1	2	2	2	2	2	2	3	3	1	3	3	3	4	4	1	1	1	1	4	4	3	3	3	3	4	4	3	3	3	3	4	2	2	4	2	2	1	3	4	4
P875	IN	1	1	3	1	3	3	2	1	2	2	2	2	2	2	3	3	1	1	3	3	4	4	1	1	1	1	4	4	3	3	3	3	4	4	3	3	3	3	4	2	2	4	2	2	1	3	4	4
P876	IN	1	1	3	1	3	3	2	1	2	2	2	2	2	2	3	3	1	1	3	3	4	4	1	1	3	1	4	4	3	3	3	3	4	4	3	3	3	3	4	4	2	4	2	2	1	3	4	4
P877	IN	1	1	3	1	3	3	2	1	2	2	2	2	2	2	3	3	1	1	3	3	4	4	1	1	1	1	4	4	3	3	3	3	4	4	3	3	3	3	4	4	2	4	2	2	1	3	4	4
P878	IN	1	1	3	1	3	3	2	1	2	2	2	2	2	2	3	3	1	1	3	3	4	4	1	1	3	1	4	4	3	3	3	3	4	4	3	3	1	1	4	2	4	4	2	2	1	3	4	4
P879	IN	1	1	3	1	3	3	2	1	2	2	2	2	2	2	3	3	1	3	3	3	4	4	1	1	3	1	4	4	3	3	3	3	4	4	3	3	1	1	4	2	4	4	2	2	1	3	4	4
P880	IN	1	1	3	1	3	3	2	2	2	2	4	2	2	1	3	3	1	1	3	3	4	4	1	1	3	1	4	4	3	3	3	3	2	4	3	3	3	3	4	2	4	4	2	2	1	3	4	4
P881	IN	1	1	3	1	3	3	2	1	2	2	2	2	2	2	3	3	1	1	3	3	4	4	1	1	3	1	4	4	3	3	3	3	4	4	3	3	1	1	4	2	2	4	2	2	1	3	4	4
P882	IN	1	1	3	1	3	3	2	1	2	2	2	2	2	2	3	3	1	1	3	3	NA	NA	1	1	3	1	4	4	3	3	3	3	4	4	3	3	3	3	4	2	4	4	2	2	1	3	4	4
P883	IN	1	1	3	1	3	3	2	1	2	2	2	2	2	2	3	3	1	1	3	3	4	4	1	1	1	1	4	4	3	3	3	3	4	4	3	3	1	1	4	4	4	4	2	2	1	3	4	4
P884	IN	1	1	3	1	3	3	2	1	2	2	2	2	2	2	3	3	1	3	3	3	4	4	1	1	1	1	4	4	3	3	3	3	4	4	3	3	1	1	4	4	4	4	2	2	1	3	4	4
P885	IN	1	1	3	1	3	3	2	2	2	2	4	2	2	1	3	3	1	1	3	3	4	4	1	1	1	1	4	4	3	3	3	3	2	4	3	3	1	1	4	4	4	4	2	2	1	3	4	4
P886	IN	1	1	3	1	3	3	2	1	2	2	2	2	2	2	3	3	1	3	3	3	4	4	1	1	3	1	4	4	3	3	3	3	4	4	3	3	1	1	4	4	4	4	2	2	1	3	4	4
P887	IN	1	1	3	1	3	3	2	1	2	2	2	2	2	2	3	3	1	3	3	3	4	4	1	1	3	1	4	4	3	3	3	3	4	4	3	3	1	1	4	4	4	4	2	2	1	3	4	4
P888	IN	1	1	3	1	3	3	2	1	2	2	2	2	2	2	3	3	1	1	3	3	4	4	1	1	3	1	4	4	3	3	3	3	4	4	3	3	1	1	4	2	4	4	2	2	1	3	4	4
P889	IN	4	1	3	1	3	3	2	1	2	2	2	2	2	2	3	1	3	3	3	3	4	2	1	2	1	1	4	4	3	3	3	2	4	4	3	3	3	3	4	2	4	4	2	4	1	3	4	1
P890	IN	1	1	3	1	3	3	2	1	2	2	2	2	2	2	1	1	3	3	3	1	4	2	1	1	1	1	2	4	1	3	3	3	4	4	3	3	3	1	2	2	4	4	2	2	1	3	4	4
P891	IN	4	1	3	1	3	3	2	1	2	2	2	2	2	2	1	1	3	3	3	3	4	4	1	1	1	1	4	4	3	3	3	2	2	4	3	3	3	3	2	2	4	4	2	2	1	3	4	1
P892	IN	1	1	3	1	3	3	2	1	2	2	2	2	2	2	3	1	3	3	3	3	4	2	1	1	1	1	4	4	1	1	3	3	4	4	3	3	3	3	4	2	4	4	2	2	1	3	4	4
P893	IN	4	1	3	1	3	3	2	1	2	2	2	2	2	2	3	1	3	3	3	3	4	4	1	1	1	1	4	4	1	3	3	2	2	4	3	3	3	3	4	2	4	4	2	4	1	3	4	4
P894	IN	1	1	3	1	3	3	2	1	2	2	2	2	2	2	1	1	3	3	3	3	4	4	1	1	1	1	4	4	1	1	3	3	2	4	3	3	3	3	2	2	4	4	2	4	1	3	4	4
P895	IN	4	1	3	1	3	3	2	1	2	2	2	2	2	2	3	1	3	3	3	3	4	4	1	2	1	1	4	4	1	1	3	3	2	4	3	3	3	3	2	2	2	4	2	2	1	3	4	4
P896	IN	4	1	3	1	3	3	2	1	2	2	2	2	2	2	3	1	1	3	3	3	4	2	1	2	1	1	4	4	3	3	3	3	4	4	3	3	3	3	4	2	4	4	2	4	1	3	4	1
P897	IN	1	1	3	1	3	3	2	1	2	2	2	2	2	2	1	1	3	3	3	3	2	2	1	1	3	1	4	4	3	3	3	2	2	4	3	3	1	1	2	2	4	4	2	2	1	3	4	4
P898	IN	1	1	3	1	3	4	2	1	2	2	2	2	2	2	1	1	3	3	3	3	4	2	1	2	1	1	4	4	1	3	3	3	2	4	3	3	3	3	2	2	4	4	2	2	1	3	4	4
P899	IN	1	1	3	1	3	3	2	1	2	2	2	2	2	2	1	1	1	3	3	3	4	2	1	2	1	1	4	4	3	3	3	3	4	4	3	3	3	3	2	2	2	2	2	4	1	3	4	4
P900	IN	1	1	3	1	3	3	2	1	2	2	2	2	2	2	1	1	3	3	3	3	4	2	1	2	1	1	4	4	3	3	3	3	4	4	3	3	3	1	2	2	4	4	2	4	1	3	4	1
P901	IN	1	1	3	1	3	3	2	1	2	2	2	2	2	2	3	1	3	3	3	3	4	4	1	1	1	1	4	4	1	3	3	2	4	4	3	3	3	1	4	2	4	4	2	2	1	3	4	4
P902	IN	1	1	3	1	3	3	2	1	2	2	2	2	2	2	1	1	3	3	3	1	4	2	1	2	1	1	2	4	3	3	3	3	2	4	3	3	1	1	4	2	4	4	2	4	1	3	4	4
P903	IN	1	1	3	1	3	3	2	1	2	2	2	2	2	2	3	3	1	3	3	3	4	4	1	2	1	1	4	4	3	3	3	3	4	4	3	3	3	3	2	2	4	4	2	2	1	3	4	1
P905	IN	1	1	3	1	3	3	2	1	2	2	2	2	2	1	3	1	3	3	3	3	4	2	1	2	1	1	4	4	1	3	3	3	4	4	3	3	3	3	2	2	4	4	2	2	1	3	4	4
P907	IN	1	1	3	1	3	3	2	1	2	2	2	2	2	2	3	1	3	3	3	3	4	4	1	2	1	1	4	4	3	3	3	3	4	4	3	3	3	3	4	2	4	4	2	2	1	3	4	4
P908	IN	1	1	3	1	3	3	2	1	2	2	2	2	2	2	3	3	3	3	3	3	4	4	1	2	1	1	4	4	1	3	3	3	4	4	3	3	3	3	4	4	4	4	2	2	1	3	4	4
P909	IN	1	1	3	1	3	4	2	1	2	2	2	2	2	2	3	1	3	3	3	3	4	2	2	2	1	1	4	4	1	1	3	3	4	4	3	3	3	3	2	2	4	4	2	2	1	3	4	4
P911	IN	1	1	3	1	3	3	2	1	2	4	2	2	1	1	3	1	3	3	3	3	4	4	1	2	3	1	4	4	1	3	3	3	2	4	3	3	3	3	2	2	4	4	2	2	1	3	4	4
P913	IN	1	1	3	1	3	4	2	1	2	2	2	2	2	2	3	1	1	3	3	3	4	2	1	1	3	1	2	4	3	3	3	3	4	4	3	3	3	3	4	2	4	4	2	2	1	3	4	4
P914	IN	1	1	3	1	3	4	2	1	2	2	2	2	2	2	1	1	1	1	3	3	4	2	1	2	3	1	4	4	3	3	3	3	2	4	3	3	3	3	4	2	2	4	2	2	1	3	4	4
P915	IN	1	1	3	1	3	4	2	1	2	2	2	2	2	2	1	1	3	3	3	3	4	2	1	2	1	1	4	4	1	3	3	3	2	4	3	3	3	3	2	2	4	4	2	2	1	3	4	4
P916	IN	1	1	3	1	3	4	2	1	2	2	2	2	2	2	1	1	1	3	3	3	4	2	1	2	3	1	2	4	3	3	3	3	4	4	3	3	3	3	4	2	2	4	2	2	1	3	4	4
P917	IN	1	1	3	1	3	4	2	1	2	2	2	2	2	2	1	1	1	3	3	3	4	4	1	2	1	1	4	4	1	3	3	3	2	2	3	3	3	3	2	2	4	4	2	2	1	3	4	4
P918	IN	1	1	3	1	3	4	2	1	2	2	2	2	2	2	1	1	1	3	3	3	4	2	2	2	1	1	2	4	3	3	3	3	2	4	3	3	3	3	4	2	4	4	2	2	1	3	4	4
P919	IN	1	1	3	1	3	4	2	1	2	2	2	2	2	2	1	1	1	3	3	3	4	2	1	1	3	1	4	4	1	3	3	3	2	2	3	3	3	3	2	2	2	4	2	2	1	3	4	4
P920	IN	1	1	3	1	3	4	2	1	2	2	2	2	2	2	1	1	1	3	3	3	2	2	1	2	3	1	2	4	1	3	3	3	2	4	3	3	3	3	4	2	2	4	2	2	1	3	4	4
P921	IN	1	1	3	1	3	4	2	1	2	2	2	2	2	2	1	1	3	3	3	3	4	4	1	2	1	1	2	4	1	3	3	3	2	4	3	3	3	1	4	2	4	4	2	2	1	3	4	4
P922	IN	1	1	3	1	4	4	2	1	2	2	2	2	2	2	3	1	1	1	3	3	NA	NA	1	1	3	1	2	4	3	3	3	3	4	4	3	3	1	1	2	2	2	2	2	2	1	3	4	4
P923	IN	1	1	3	1	4	4	2	1	2	2	2	2	2	2	3	3	3	3	3	3	2	2	1	1	3	1	2	2	3	3	3	3	4	4	3	3	1	1	4	4	2	2	2	2	1	3	4	1
P924	IN	1	1	3	1	4	4	2	1	2	2	2	2	2	2	3	1	3	3	3	3	4	2	1	1	3	1	2	4	1	3	3	3	4	4	3	3	3	3	4	2	2	4	2	2	1	3	4	4
P925	IN	1	1	3	1	4	4	2	1	2	2	4	2	2	2	1	1	3	3	3	3	2	2	1	1	3	1	4	4	1	3	3	3	4	4	3	3	3	3	2	2	4	4	2	2	1	3	4	4
P937	IN	4	1	3	1	3	3	2	1	2	2	2	2	2	2	1	1	3	3	3	3	4	2	2	2	1	1	4	4	1	1	3	3	4	4	3	3	3	3	2	2	4	4	2	4	1	3	4	4
P938	IN	1	1	3	1	3	3	2	1	2	2	2	2	2	1	1	1	3	3	3	3	4	2	2	2	1	1	4	4	1	1	3	3	4	4	3	3	3	3	2	2	4	4	2	4	1	3	4	4
P939	IN	1	1	3	1	3	3	2	1	2	2	2	2	2	2	1	1	3	3	3	3	4	2	1	2	1	1	4	4	1	1	3	3	4	4	3	3	3	3	4	2	4	4	2	4	1	3	4	4
P940	IN	1	1	3	1	3	3	2	1	2	2	2	2	2	1	3	1	1	3	3	3	4	2	2	2	1	1	2	4	1	1	3	3	2	4	3	3	3	3	2	2	4	4	2	4	1	3	4	4
P941	IN	1	1	3	1	3	4	2	1	2	4	2	2	2	1	3	1	1	3	3	3	4	4	2	2	1	1	2	4	1	3	3	2	2	4	3	3	3	3	2	2	4	4	2	4	1	3	4	4
P942	IN	1	1	3	1	3	4	2	1	2	4	2	2	2	2	1	1	1	3	3	3	4	4	2	2	1	1	4	4	1	3	3	3	2	4	3	3	3	3	2	2	4	4	4	4	1	3	4	4
P943	IN	1	1	3	1	3	4	2	1	2	4	2	2	2	2	3	1	1	3	3	3	4	4	2	2	1	1	4	4	1	3	3	3	4	4	3	3	3	3	2	2	4	4	2	4	1	3	4	4
P944	IN	1	1	3	1	3	3	2	1	2	4	2	2	2	1	3	1	3	3	3	3	4	4	1	1	3	1	4	4	1	3	3	3	4	4	3	3	3	3	2	2	4	4	2	2	1	3	4	4
P945	IN	1	1	3	1	3	3	2	1	2	2	2	2	2	2	1	1	3	3	3	3	4	4	1	2	1	1	4	4	1	1	3	3	4	4	3	3	3	3	2	2	4	4	2	2	1	3	4	4
P946	IN	1	1	3	1	4	4	2	1	2	2	2	2	2	2	1	1	3	3	3	3	2	2	1	1	3	1	2	2	3	3	3	3	4	4	3	3	1	1	4	2	2	2	2	2	1	3	4	4
P947	IN	1	1	3	1	3	4	2	1	2	2	2	2	2	2	1	1	1	3	3	3	2	2	1	1	3	3	2	2	3	3	3	3	4	4	3	3	1	1	2	2	2	2	2	2	1	3	4	4
P948	IN	1	1	3	1	4	4	2	1	2	2	2	2	2	2	3	3	3	3	3	3	2	2	1	1	3	3	2	4	3	3	3	3	4	4	3	3	1	1	4	2	2	4	2	2	1	3	4	4
P949	IN	1	1	3	1	4	4	2	1	2	2	2	2	2	2	1	1	1	3	3	3	2	2	1	1	3	1	2	2	3	3	3	3	4	4	3	3	3	3	4	2	2	2	2	2	1	3	4	4
P950	IN	4	1	3	1	3	3	2	1	2	2	2	2	2	2	3	1	3	3	3	3	2	2	2	2	1	1	2	4	3	3	3	2	4	4	3	3	3	3	4	4	2	4	2	4	1	3	4	1
P951	IN	1	1	3	1	3	3	2	1	2	2	2	2	2	2	3	1	3	3	3	3	4	2	2	2	1	1	2	4	1	3	3	3	4	4	3	3	3	3	4	2	4	4	2	2	1	3	1	1
P952	IN	4	4	3	1	3	4	2	1	2	2	2	2	2	1	3	1	1	3	3	3	4	2	1	2	1	1	4	4	1	3	3	2	4	4	3	3	3	3	2	2	4	4	2	2	1	3	4	1
P953	IN	4	1	3	1	3	3	2	1	2	2	2	2	2	1	3	1	3	3	3	3	4	4	1	2	1	1	4	4	3	3	3	2	4	4	3	3	3	3	2	2	2	4	2	4	1	3	4	4
P954	IN	1	1	3	1	3	3	2	1	2	2	2	2	2	2	3	1	3	3	3	3	2	2	1	1	1	1	4	4	3	3	3	2	4	4	3	3	3	3	4	2	2	2	2	2	1	3	4	4
P956	IN	1	1	3	1	3	3	2	1	2	2	2	2	2	1	3	1	3	3	3	3	4	2	2	2	1	1	4	4	3	3	2	2	4	4	3	3	3	3	4	2	4	4	2	4	1	3	4	4
P957	IN	1	1	3	1	3	3	2	1	2	2	2	2	2	2	3	3	3	3	3	3	4	4	1	2	1	1	4	4	3	3	3	2	4	4	3	3	3	3	2	2	4	4	2	2	1	3	4	4
P958	IN	4	1	3	1	3	3	2	1	2	2	2	2	1	1	1	1	1	3	3	3	4	2	1	2	1	1	4	4	3	3	2	2	4	4	3	3	3	3	2	2	4	4	2	4	1	3	4	1
P959	IN	4	1	3	1	3	3	2	1	2	2	2	2	1	1	1	1	1	3	3	3	4	2	1	2	1	1	4	4	3	3	2	2	4	4	3	3	3	3	2	2	4	4	2	2	1	3	4	4
P960	IN	1	1	3	1	3	3	2	1	2	2	2	2	2	2	3	1	3	3	3	3	2	2	1	2	1	1	4	4	3	3	3	2	4	4	3	3	3	3	2	2	4	4	2	4	1	3	4	4
P961	IN	1	1	3	1	3	3	2	1	2	2	2	2	2	1	1	1	3	3	3	3	4	2	1	2	1	1	2	4	1	3	3	2	4	4	3	3	3	3	2	2	4	4	2	2	1	3	4	4
P962	IN	4	1	3	1	3	3	2	1	2	2	2	2	2	1	3	3	3	3	3	3	4	2	1	2	1	1	4	4	3	3	3	2	4	4	3	3	3	3	4	4	2	4	2	4	1	3	4	1
P963	IN	1	1	3	1	3	3	2	1	2	2	2	2	2	1	3	3	1	3	3	3	4	4	1	2	1	1	4	4	3	3	2	2	4	4	3	3	3	3	2	2	2	2	2	4	1	3	4	4
P964	IN	1	1	3	1	3	3	2	1	2	2	2	2	2	1	3	1	3	3	3	3	4	2	1	1	1	1	2	4	3	3	2	2	4	4	3	3	3	1	2	2	4	4	2	2	1	3	4	4
P965	IN	1	1	3	1	3	3	2	1	2	2	2	2	2	2	3	3	1	3	3	3	4	2	1	2	1	1	2	4	3	3	2	2	4	4	3	3	3	1	2	2	2	2	2	4	1	3	4	4
P966	IN	1	1	3	1	3	3	2	2	2	2	2	2	1	1	3	3	3	3	3	3	4	2	1	1	1	1	4	4	3	3	3	2	4	4	3	3	3	3	2	2	2	4	2	2	1	3	4	4
P967	IN	4	1	3	1	3	3	2	2	2	2	2	2	2	2	3	1	1	3	3	3	4	4	1	2	1	1	2	4	3	3	2	2	4	4	3	3	3	3	4	2	4	4	2	2	1	3	4	1
P968	IN	1	1	3	1	3	3	2	1	2	2	2	2	2	2	3	1	3	3	3	3	2	2	1	2	1	1	4	4	3	3	2	2	4	4	3	3	3	3	2	2	4	4	2	4	1	3	4	1
P969	IN	1	1	3	1	3	3	2	2	2	2	2	2	2	2	3	3	3	3	3	3	4	4	1	2	1	1	2	4	1	3	3	2	4	4	3	3	3	3	2	2	4	4	2	4	1	3	4	4
P970	IN	1	1	3	1	3	3	2	2	2	2	2	2	2	2	3	1	1	3	3	3	4	2	1	2	1	1	2	4	3	3	3	2	4	4	3	3	3	3	2	2	4	4	2	2	1	3	4	4
P971	IN	4	1	3	1	3	4	2	1	2	2	2	2	2	1	1	1	1	3	3	3	4	4	1	2	1	1	4	4	3	3	3	3	4	4	3	3	3	3	2	2	2	4	2	4	1	3	4	1
P972	IN	1	1	3	1	3	3	2	2	2	2	2	2	2	2	3	3	3	3	3	3	4	2	1	2	1	1	4	4	3	3	3	3	4	4	3	3	3	3	2	2	4	4	2	2	1	3	4	4
P973	IN	1	1	3	1	3	3	2	2	2	2	2	2	2	2	3	1	1	3	3	3	4	2	1	2	1	1	2	4	3	3	2	2	4	4	3	3	3	1	2	2	2	4	2	4	1	3	4	4
P974	IN	1	1	3	1	3	3	2	2	2	2	2	2	2	1	3	3	3	3	3	3	4	2	1	2	1	1	4	4	1	1	3	3	4	4	3	3	3	3	2	2	4	4	2	2	1	3	4	4
P976	IN	1	1	3	1	3	4	2	2	2	2	2	2	2	1	3	3	3	3	3	3	4	2	1	2	1	1	4	4	1	3	3	3	4	4	3	3	3	3	2	2	4	4	2	2	1	3	4	4
P977	IN	1	1	3	1	3	3	2	2	2	2	2	2	2	1	3	1	3	3	3	3	2	2	1	2	1	1	4	4	3	3	3	3	4	4	3	3	3	3	4	2	4	4	2	2	1	3	4	4
P978	IN	1	1	3	1	3	3	2	2	2	2	2	2	2	1	3	3	3	3	3	3	4	2	1	1	3	1	4	4	1	3	3	2	4	4	3	3	3	3	4	2	4	4	2	2	1	3	4	4
P979	IN	1	1	3	1	3	3	2	2	2	2	2	2	2	2	3	1	3	3	3	3	4	4	1	2	1	1	4	4	1	3	3	3	4	4	3	3	3	3	4	2	4	4	2	2	1	3	4	4
P980	IN	1	1	3	1	3	3	2	2	2	2	2	2	2	2	3	1	3	3	3	3	4	2	1	2	1	1	4	4	3	3	3	2	4	4	3	3	3	3	2	2	4	4	2	2	1	3	4	1
P981	IN	1	1	3	1	3	3	2	2	2	2	2	2	2	2	3	1	3	3	3	3	4	4	1	2	1	1	4	4	3	3	3	3	4	4	3	3	3	3	2	2	4	4	2	2	1	3	4	4
P982	IN	1	1	3	1	3	3	2	2	2	2	2	2	2	2	3	3	3	3	3	3	2	2	1	2	1	1	4	4	3	3	3	2	4	4	3	3	3	3	4	2	4	4	2	2	1	3	4	1
P984	IN	1	1	3	1	3	3	2	2	2	2	2	2	2	2	3	1	3	3	3	3	4	2	1	2	1	1	4	4	3	3	3	2	4	4	3	3	3	3	4	4	4	4	2	2	1	3	4	4
P985	IN	1	1	3	1	3	3	2	2	2	2	2	2	2	2	3	1	3	3	3	3	4	2	1	2	1	1	4	4	1	1	3	2	4	4	3	3	3	3	4	2	4	4	2	2	1	3	4	4
P986	IN	1	1	3	1	3	4	2	2	2	2	2	2	2	1	3	1	3	3	3	3	2	2	1	2	1	1	4	4	1	1	3	3	4	4	3	3	3	3	4	2	4	4	2	2	1	3	4	4
P987	IN	1	1	3	1	3	3	2	2	2	2	2	2	2	2	1	1	3	3	3	3	4	4	1	2	1	1	4	4	1	3	3	3	4	4	3	3	3	3	2	2	4	4	2	2	1	3	4	4
P988	IN	1	1	3	1	4	4	2	2	2	2	2	2	2	2	3	3	3	3	3	3	4	2	1	2	1	1	4	4	1	1	3	3	4	4	3	3	3	3	2	2	4	4	2	2	1	3	4	4
P989	IN	1	1	3	1	3	3	2	2	2	2	2	2	2	1	1	1	3	3	3	3	2	2	1	2	1	1	4	4	1	1	3	3	4	4	3	3	3	3	2	2	4	4	2	2	1	3	4	4
P990	IN	1	1	3	1	3	3	2	2	2	4	2	2	2	1	1	1	3	3	3	3	NA	NA	1	1	3	1	4	4	1	3	3	3	2	4	3	3	3	3	2	2	4	4	2	2	1	3	4	4
P991	IN	1	1	3	1	3	3	2	2	2	2	2	2	2	1	1	1	3	3	3	3	4	2	1	2	1	1	4	4	1	1	3	2	4	4	3	3	3	3	4	2	4	4	2	2	1	3	4	1
P992	IN	1	1	3	1	3	3	2	2	2	2	2	2	2	1	3	1	3	3	3	3	4	4	1	2	1	1	4	4	1	1	3	3	2	4	3	3	3	3	4	2	4	4	2	2	1	3	4	4
P993	IN	1	1	3	1	3	3	2	2	2	2	2	2	2	2	3	1	3	3	3	3	4	2	1	2	1	1	4	4	1	3	3	2	4	4	3	3	3	3	4	4	4	4	2	2	1	3	4	1
P996	IN	1	1	3	1	3	3	2	2	2	4	2	2	1	1	1	1	3	3	3	3	4	2	1	2	3	1	4	4	3	3	3	3	4	4	3	3	3	3	4	2	4	4	2	2	1	3	4	1
P997	IN	1	1	3	1	3	3	2	2	2	4	2	2	2	1	3	1	3	3	3	3	4	2	1	2	1	1	4	4	3	3	3	3	2	4	3	3	3	3	4	2	4	4	2	2	1	3	4	1
P998	IN	1	1	3	1	3	3	2	2	2	2	2	2	2	1	3	3	3	3	3	3	4	2	1	2	1	1	4	4	1	3	3	2	2	4	3	3	3	3	4	2	4	4	2	2	1	3	4	4
P999	IN	1	1	3	1	3	3	2	2	2	4	2	2	2	2	3	3	3	3	3	3	4	2	1	1	3	1	4	4	3	3	3	3	4	4	3	3	3	3	4	2	4	4	2	2	1	3	4	4
[truncated: 220 more columns]

## Sheet: Legend
Supplementary File 3.xlsx: Supplementary File 3. SNP genotypes of woodrats sampled in Indiana, New Jersey, Ohio and Pennsylvania. The spreadsheet labeled “Raw Data” includes the genotypes for 318 individuals genotyped at 134 SNP loci.
